# Supplementary material for: SARS-CoV-2 infection in immunosuppression evolves sub-lineages which independently accumulate neutralization escape mutations
Source: Virus Evol. 2023 Dec 28;10(1):vead075. doi: 10.1093/ve/vead075 (PMC10868398; doi:10.1093/ve/vead075)
Supplement: vead075_Supp [file vead075_supp.zip]

Archive with 15 entries (15 files):
- suppl_data/Movie_S1.mp4
- suppl_data/Movie_S2.mp4
- suppl_data/Movie_S3.mp4
- suppl_data/Movie_S4.mp4
- FigS1_300dpi.tif
- FigS2_300dpi.tif
- FigS3_300dpi.tif
- FigS4_300dpi.tif
- Table S1.docx
- Table S2.docx
- Table S3.docx
- Table S4.docx
- Table S5.docx
- Table S6.docx
- Table S7.docx
